# Supplementary material for: Organoids with cancer stem cell-like properties secrete exosomes and HSP90 in a 3D nanoenvironment
Source: PLoS One. 2018 Feb 7;13(2):e0191109. doi: 10.1371/journal.pone.0191109 (PMC5802492; doi:10.1371/journal.pone.0191109)
Supplement: S1 Table — (XLSX) [file pone.0191109.s003.xlsx]

## Sheet: Sheet1
	Table S1. List of cells
	Cells	Features
	PC-3	PC-3 is one of the most malignant prostate cancer cell line with a neuroendocrine phenotype, androgen insensitivity, high tumorigenicity, and metastatic potential.
	DU-145	DU-145 has a moderate tumorigenicity and androgen insensitivity. This cell line was originally isolated from a brain metastasis site.
	LNCaP	LNCaP cells are androgen-sensitive and have very low tumorigenicity. This cell line was isolated from the supraclavicular lymph node metastasis.
	RWPE-1	RWPE-1 is derived from normal prostate epithelial cells and transfected with HPV-18.
